# Supplementary material for: An Easily Expandable Multi-Drug LC-MS Assay for the Simultaneous Quantification of 57 Oral Antitumor Drugs in Human Plasma
Source: Cancers (Basel). 2021 Dec 16;13(24):6329. doi: 10.3390/cancers13246329 (PMC8699473; doi:10.3390/cancers13246329)
Supplement: Supplementary file 1 [file cancers-13-06329-s001.zip]

Archive with 1 entries (1 files):
- cancers-1480681_sup-done_revisionv2.pdf
